# Supplementary material for: AI-Driven Adaptive Camouflage Pattern Generation for Helicopter Detection Evasion in Aerial Sensor Imagery Using Fine-Tuned YOLOv8 and Stable Diffusion
Source: Sensors (Basel). 2026 Mar 17;26(6):1895. doi: 10.3390/s26061895 (PMC13029914; doi:10.3390/s26061895)
Supplement: Supplementary file 1 [file sensors-26-01895-s001.zip]

Archive with 1 entries (1 files):
- sensors-4188423-supplementary.pdf
